# Supplementary material for: Plant hairy roots for the production of extracellular vesicles with antitumor bioactivity
Source: Commun Biol. 2022 Aug 20;5:848. doi: 10.1038/s42003-022-03781-3 (PMC9392725; doi:10.1038/s42003-022-03781-3)
Supplement: Supplementary file 4 — Supplementary Data 1 [file 42003_2022_3781_MOESM4_ESM.xlsx]

## Sheet: Foglio1
Accession	Score	Num. of significant matches	Num. of significant sequences		Description
PHSA_PHAVU	5160	229	31		Phaseolin, alpha-type OS=Phaseolus vulgaris
PHSB_PHAVU	5157	217	30		Phaseolin, beta-type OS=Phaseolus vulgaris
PHAE_PHAVU	2639	88	15		Erythroagglutinating phytohemagglutinin OS=Phaseolus vulgaris
PHAL_PHAVU	1533	55	10		Leucoagglutinating phytohemagglutinin OS=Phaseolus vulgaris =1
LEA1_PHAVU	1433	57	9		Alpha-amylase inhibitor 1 OS=Phaseolus vulgaris
VCLB_PEA	564	32	13		Provicilin (Fragment) OS=Pisum sativum
LOX3_SOYBN	539	34	15		Seed linoleate 9S-lipoxygenase-3 OS=Glycine max
VCLC_PEA	475	30	14		Vicilin OS=Pisum sativum
G3PC_DIACA	475	28	11		Glyceraldehyde-3-phosphate dehydrogenase, cytosolic OS=Dianthus caryophyllus
METE_PLESU	433	18	8		5-methyltetrahydropteroyltriglutamate--homocysteine methyltransferase OS=Plectranthus scutellarioides
ENO_RICCO	431	18	5		Enolase OS=Ricinus communis
PER1_ARAHY	426	18	3		Cationic peroxidase 1 OS=Arachis hypogaea
UGPA_ASTPN	406	20	11		UTP--glucose-1-phosphate uridylyltransferase OS=Astragalus penduliflorus
LEGA2_PEA	402	14	6		Legumin A2 OS=Pisum sativum
PATB1_SOLTU	394	18	7		Patatin-B1 OS=Solanum tuberosum
G3PC2_ORYSJ	389	25	11		Glyceraldehyde-3-phosphate dehydrogenase 2, cytosolic OS=Oryza sativa subsp. japonica
LOX2_SOYBN	379	23	11		Seed linoleate 9S-lipoxygenase-2 OS=Glycine max
EF1A1_DAUCA	366	17	8		Elongation factor 1-alpha OS=Daucus carota
HSP70_SOYBN	309	17	9		Heat shock 70 kDa protein OS=Glycine max
PAT13_SOLTU	308	14	5		Patatin-13 OS=Solanum tuberosum
METE1_ORYSJ	307	12	5		5-methyltetrahydropteroyltriglutamate--homocysteine methyltransferase 1 OS=Oryza sativa subsp. japonica
ALFC8_ARATH	295	12	5		Fructose-bisphosphate aldolase 8, cytosolic OS=Arabidopsis thaliana
BIP1_ARATH	292	15	8	Heat shock 70 kDa protein BIP1 OS=Arabidopsis thaliana
PPAF_PHAVU	290	20	9	Fe(3+)-Zn(2+) purple acid phosphatase OS=Phaseolus vulgaris
ALF2_PEA	280	10	6	Fructose-bisphosphate aldolase, cytoplasmic isozyme 2 OS=Pisum sativum
PER1_ZINVI	277	14	1	Basic peroxidase OS=Zinnia violacea
PVAP_PHAVU	258	7	1	Antifungal lectin PVAP (Fragment) OS=Phaseolus vulgaris
METE3_ARATH	249	10	4	5-methyltetrahydropteroyltriglutamate--homocysteine methyltransferase 3, chloroplastic OS=Arabidopsis thaliana
IBB_PHAAT	237	26	2	Bowman-Birk type proteinase inhibitor OS=Phaseolus acutifolius
G3PC_PETCR	235	15	6	Glyceraldehyde-3-phosphate dehydrogenase, cytosolic OS=Petroselinum crispum
ATPBM_HEVBR	232	9	6	ATP synthase subunit beta, mitochondrial OS=Hevea brasiliensis
CVCA_PEA	230	13	6	Convicilin OS=Pisum sativum
RAN_VICFA	230	11	4	GTP-binding nuclear protein Ran/TC4 OS=Vicia faba
SAHH1_ARATH	226	11	5	Adenosylhomocysteinase 1 OS=Arabidopsis thaliana
API3_SOLTU	226	12	6	Aspartic protease inhibitor 3 (Fragment) OS=Solanum tuberosum
LOX15_SOLTU	223	9	2	Probable linoleate 9S-lipoxygenase 5 OS=Solanum tuberosum
PT3K1_SOLTU	215	7	2	Probable inactive patatin-3-Kuras 1 OS=Solanum tuberosum
ADH_MALDO	212	10	4	Alcohol dehydrogenase OS=Malus domestica
SPI2_SOLTU	208	9	5	Serine protease inhibitor 2 OS=Solanum tuberosum
PGKH2_ARATH	208	6	4	Phosphoglycerate kinase 2, chloroplastic OS=Arabidopsis thaliana
1433B_TOBAC	207	16	6	14-3-3-like protein B OS=Nicotiana tabacum
GALE1_PEA	207	12	4	UDP-glucose 4-epimerase OS=Pisum sativum
14337_ARATH	201	16	6	14-3-3-like protein GF14 nu OS=Arabidopsis thaliana
PGMC2_ARATH	198	11	6	Probable phosphoglucomutase, cytoplasmic 2 OS=Arabidopsis thaliana
CDC48_SOYBN	190	10	6	Cell division cycle protein 48 homolog OS=Glycine max
API5_SOLTU	187	11	6	Aspartic protease inhibitor 5 OS=Solanum tuberosum
ATPAM_SOYBN	185	7	5	ATP synthase subunit alpha, mitochondrial OS=Glycine max
IBB2_PHAVU	183	9	2	Bowman-Birk type proteinase inhibitor 2 OS=Phaseolus vulgaris
VCLA_PEA	181	11	5	Provicilin (Fragment) OS=Pisum sativum
LOX1_LENCU	177	7	2	Linoleate 9S-lipoxygenase OS=Lens culinaris
14331_SOLTU	174	16	6	14-3-3-like protein OS=Solanum tuberosum
MDHM_CITLA	164	6	2	Malate dehydrogenase, mitochondrial OS=Citrullus lanatus
GRDH_ORYSJ	163	6	2	Glucose and ribitol dehydrogenase homolog OS=Oryza sativa subsp. japonica
UGPA1_ARATH	162	5	3	UTP--glucose-1-phosphate uridylyltransferase 1 OS=Arabidopsis thaliana
ADH3_HORVU	156	4	1	Alcohol dehydrogenase 3 OS=Hordeum vulgare
ENPL_CATRO	154	5	3	Endoplasmin homolog OS=Catharanthus roseus
VCL1_PEA	152	9	4	Vicilin, 14 kDa component OS=Pisum sativum
ENO2_ARATH	152	7	3	Bifunctional enolase 2/transcriptional activator OS=Arabidopsis thaliana
SPI5_SOLTU	148	8	4	Serine protease inhibitor 5 OS=Solanum tuberosum
14339_SOLLC	148	14	5	14-3-3 protein 9 OS=Solanum lycopersicum
SPI1_SOLTU	147	6	4	Serine protease inhibitor 1 OS=Solanum tuberosum
ACT_MESVI	145	9	6	Actin OS=Mesostigma viride
PHSL_VICFA	137	9	5	Alpha-1,4 glucan phosphorylase L isozyme, chloroplastic/amyloplastic OS=Vicia faba
FRI_PHAVU	136	4	2	Ferritin, chloroplastic OS=Phaseolus vulgaris
RS31_ARATH	135	6	3	40S ribosomal protein S3-1 OS=Arabidopsis thaliana
RS8_MAIZE	134	5	4	40S ribosomal protein S8 OS=Zea mays
CPI1_SOLTU	132	7	3	Cysteine protease inhibitor 1 OS=Solanum tuberosum
RAA2C_ARATH	132	7	4	Ras-related protein RABA2c OS=Arabidopsis thaliana
PGKY_TOBAC	131	5	4	Phosphoglycerate kinase, cytosolic OS=Nicotiana tabacum
RSSA_DAUCA	131	6	3	40S ribosomal protein SA OS=Daucus carota
IBB3_PHAVU	130	24	3	Bowman-Birk type proteinase inhibitor PVI-3(2) OS=Phaseolus vulgaris
PGKY3_ARATH	124	4	3	Phosphoglycerate kinase 3, cytosolic OS=Arabidopsis thaliana
MANA1_ARATH	124	8	2	Alpha-mannosidase At3g26720 OS=Arabidopsis thaliana
RS6_ASPOF	123	4	3	40S ribosomal protein S6 OS=Asparagus officinalis
IF4A1_ARATH	123	7	4	Eukaryotic initiation factor 4A-1 OS=Arabidopsis thaliana
HSP80_SOLLC	120	6	3	Heat shock cognate protein 80 OS=Solanum lycopersicum
RGP1_ARATH	119	8	4	UDP-arabinopyranose mutase 1 OS=Arabidopsis thaliana
NDK1_SOYBN	117	7	2	Nucleoside diphosphate kinase 1 OS=Glycine max
MANA2_ARATH	116	7	3	Probable alpha-mannosidase At5g13980 OS=Arabidopsis thaliana
GLYC4_ARATH	115	3	2	Serine hydroxymethyltransferase 4 OS=Arabidopsis thaliana
CYP1_SOYBN	113	6	3	Peptidyl-prolyl cis-trans isomerase 1 OS=Glycine max
PGKY_WHEAT	112	3	2	Phosphoglycerate kinase, cytosolic OS=Triticum aestivum
FDH_SOLTU	108	8	5	Formate dehydrogenase, mitochondrial OS=Solanum tuberosum
TCTP_MAIZE	106	3	1	Translationally-controlled tumor protein homolog OS=Zea mays
LFS_ALLCE	105	6	2	Lachrymatory-factor synthase OS=Allium cepa
NHL12_ARATH	105	3	1	NDR1/HIN1-like protein 12 OS=Arabidopsis thaliana
PHSL_IPOBA	104	7	6	Alpha-1,4 glucan phosphorylase L isozyme, chloroplastic/amyloplastic OS=Ipomoea batatas
CPI10_SOLTU	104	4	2	Cysteine protease inhibitor 10 (Fragment) OS=Solanum tuberosum
RL12_PRUAR	102	6	2	60S ribosomal protein L12 OS=Prunus armeniaca
SCRK_SOLTU	100	3	2	Fructokinase OS=Solanum tuberosum
RL11_MEDSA	98	5	4	60S ribosomal protein L11 OS=Medicago sativa
DPYS_ARATH	98	5	3	Dihydropyrimidinase OS=Arabidopsis thaliana
PER49_ARATH	97	7	1	Peroxidase 49 OS=Arabidopsis thaliana
CPI6_SOLTU	95	4	2	Cysteine protease inhibitor 6 (Fragment) OS=Solanum tuberosum
DEF_VIGUN	94	2	1	Defensin-like protein OS=Vigna unguiculata
RAE1E_ARATH	93	7	3	Ras-related protein RABE1e OS=Arabidopsis thaliana
RAB7_CENCI	93	8	4	Ras-related protein Rab7 OS=Cenchrus ciliaris
CALR_MAIZE	93	4	2	Calreticulin OS=Zea mays
AB43G_ORYSJ	91	4	2	ABC transporter G family member 43 OS=Oryza sativa subsp. japonica
NLTP_DAUCA	91	3	2	Non-specific lipid-transfer protein OS=Daucus carota
PER1_CYCRE	90	3	1	Peroxidase 1 (Fragment) OS=Cycas revoluta
MANA_CANEN	89	4	2	Alpha-mannosidase OS=Canavalia ensiformis
REHY_MEDTR	88	2	1	1-Cys peroxiredoxin OS=Medicago truncatula
RS4_GOSHI	86	6	3	40S ribosomal protein S4 OS=Gossypium hirsutum
FTHS_SPIOL	86	5	4	Formate--tetrahydrofolate ligase OS=Spinacia oleracea
NLTP3_PEA	85	3	2	Non-specific lipid-transfer protein 3 OS=Pisum sativum
UXS3_ARATH	85	3	3	UDP-glucuronic acid decarboxylase 3 OS=Arabidopsis thaliana
PER52_ARATH	84	4	2	Peroxidase 52 OS=Arabidopsis thaliana
NLTP1_VIGRR	83	3	2	Non-specific lipid-transfer protein 1 OS=Vigna radiata var. radiata
RS30_ARATH	82	3	1	40S ribosomal protein S30 OS=Arabidopsis thaliana
CALR_PRUAR	80	5	3	Calreticulin OS=Prunus armeniaca
RS254_ARATH	80	2	1	40S ribosomal protein S25-4 OS=Arabidopsis thaliana
MDHC_MAIZE	79	8	5	Malate dehydrogenase, cytoplasmic OS=Zea mays
7SB1_SOYBN	79	5	2	Basic 7S globulin OS=Glycine max
RB11A_TOBAC	78	5	4	Ras-related protein Rab11A OS=Nicotiana tabacum
RL73_ARATH	77	4	2	60S ribosomal protein L7-3 OS=Arabidopsis thaliana
UGDH3_ARATH	77	2	1	UDP-glucose 6-dehydrogenase 3 OS=Arabidopsis thaliana
YPTV2_VOLCA	76	5	2	GTP-binding protein yptV2 OS=Volvox carteri
H4_ARATH	76	6	3	Histone H4 OS=Arabidopsis thaliana
BADH1_ARATH	76	3	3	Aminoaldehyde dehydrogenase ALDH10A8, chloroplastic OS=Arabidopsis thaliana
PUB25_ARATH	75	4	1	U-box domain-containing protein 25 OS=Arabidopsis thaliana
MDHC_MESCR	72	8	5	Malate dehydrogenase, cytoplasmic OS=Mesembryanthemum crystallinum
OBP2B_MAIZE	72	2	1	Oil body-associated protein 2B OS=Zea mays
FTSI5_ARATH	71	4	1	Probable inactive ATP-dependent zinc metalloprotease FTSHI 5, chloroplastic OS=Arabidopsis thaliana
RL182_ARATH	71	3	2	60S ribosomal protein L18-2 OS=Arabidopsis thaliana
AADH2_PEA	69	5	4	Aminoaldehyde dehydrogenase 2, peroxisomal OS=Pisum sativum
RLA0_SOYBN	69	3	2	60S acidic ribosomal protein P0 OS=Glycine max
LEGB_PEA	69	4	2	Legumin B (Fragment) OS=Pisum sativum
SODC5_MAIZE	69	7	3	Superoxide dismutase [Cu-Zn] 4AP OS=Zea mays
RGP1_PHODC	68	5	3	Probable UDP-arabinopyranose mutase 1 (Fragments) OS=Phoenix dactylifera
AGAL_ORYSJ	68	4	1	Alpha-galactosidase OS=Oryza sativa subsp. japonica
DBR1_ORYSJ	68	4	1	Lariat debranching enzyme OS=Oryza sativa subsp. japonica
ACO3M_ARATH	68	6	4	Aconitate hydratase 3, mitochondrial OS=Arabidopsis thaliana
TPIS_MAIZE	68	3	2	Triosephosphate isomerase, cytosolic OS=Zea mays
RS12_HORVU	68	2	1	40S ribosomal protein S12 OS=Hordeum vulgare
KN14S_ARATH	67	3	1	Kinesin-like protein KIN-14S OS=Arabidopsis thaliana
UP07_DAUCA	67	2	1	Unknown protein 7 (Fragment) OS=Daucus carota
MAX2A_PETHY	66	5	1	F-box/LRR-repeat MAX2 homolog A OS=Petunia hybrida
LOX4_SOYBN	65	5	4	Linoleate 9S-lipoxygenase-4 OS=Glycine max
SUS_SOYBN	63	2	2	Sucrose synthase OS=Glycine max
RS19_ORYSJ	63	3	1	40S ribosomal protein S19 OS=Oryza sativa subsp. japonica
G6PI1_CLAFR	63	1	1	Glucose-6-phosphate isomerase, cytosolic 1 OS=Clarkia franciscana
PUM5_ARATH	63	4	1	Pumilio homolog 5 OS=Arabidopsis thaliana
RL40A_ARATH	63	6	3	Ubiquitin-60S ribosomal protein L40-1 OS=Arabidopsis thaliana
TENAE_SOYBN	62	3	3	Probable bifunctional TENA-E protein OS=Glycine max
TI214_ATRBE	62	4	1	Protein TIC 214 OS=Atropa belladonna
REHY_MAIZE	62	3	1	1-Cys peroxiredoxin PER1 OS=Zea mays
RAA4A_ARATH	61	2	2	Ras-related protein RABA4a OS=Arabidopsis thaliana
SNAK1_SOLTU	61	3	2	Snakin-1 OS=Solanum tuberosum
ADH1_ORYSI	61	2	1	Alcohol dehydrogenase 1 OS=Oryza sativa subsp. indica
PUB24_ARATH	60	2	1	E3 ubiquitin-protein ligase PUB24 OS=Arabidopsis thaliana
PDI_MEDSA	60	6	4	Protein disulfide-isomerase OS=Medicago sativa
FTHS_ARATH	59	3	1	Formate--tetrahydrofolate ligase OS=Arabidopsis thaliana
RL9_PEA	58	3	3	60S ribosomal protein L9 OS=Pisum sativum
ARF5_ARATH	57	2	1	ADP-ribosylation factor-like protein 2 OS=Arabidopsis thaliana
GL16_ARATH	56	1	1	Germin-like protein subfamily 1 member 6 OS=Arabidopsis thaliana
RS281_ARATH	56	2	1	40S ribosomal protein S28-1 OS=Arabidopsis thaliana
CP18C_ARATH	55	2	2	Peptidyl-prolyl cis-trans isomerase CYP18-3 OS=Arabidopsis thaliana
RS16_FRIAG	55	4	2	40S ribosomal protein S16 OS=Fritillaria agrestis
RS13_SOYBN	55	3	1	40S ribosomal protein S13 OS=Glycine max
TET7_ARATH	55	2	1	Tetraspanin-7 OS=Arabidopsis thaliana
R10A1_ARATH	54	1	1	60S ribosomal protein L10a-1 OS=Arabidopsis thaliana
MASY_SOYBN	54	2	2	Malate synthase, glyoxysomal (Fragment) OS=Glycine max
PDIA6_MEDSA	53	3	3	Probable protein disulfide-isomerase A6 OS=Medicago sativa
ANX4_FRAAN	53	1	1	Annexin-like protein RJ4 OS=Fragaria ananassa
TBB3_SOYBN	53	3	2	Tubulin beta chain (Fragment) OS=Glycine max
TIP31_ARATH	52	3	1	Aquaporin TIP3-1 OS=Arabidopsis thaliana
GBLP_SOYBN	52	3	3	Guanine nucleotide-binding protein subunit beta-like protein OS=Glycine max
NCPR2_ARTAN	52	3	1	NADPH--cytochrome P450 reductase 2 OS=Artemisia annua
CONA1_LUPAN	51	1	1	Conglutin alpha 1 OS=Lupinus angustifolius
MAOX_POPTR	51	3	1	NADP-dependent malic enzyme OS=Populus trichocarpa
ACBP5_ARATH	51	3	1	Acyl-CoA-binding domain-containing protein 5 OS=Arabidopsis thaliana
HBL1_MEDSA	51	1	1	Non-symbiotic hemoglobin 1 OS=Medicago sativa
RR19_PHYPA	51	2	1	30S ribosomal protein S19, chloroplastic OS=Physcomitrium patens
RS141_MAIZE	51	3	1	40S ribosomal protein S14 OS=Zea mays
SODM_HEVBR	50	1	1	Superoxide dismutase [Mn], mitochondrial OS=Hevea brasiliensis
GDI_ARATH	50	1	1	Guanosine nucleotide diphosphate dissociation inhibitor At5g09550 OS=Arabidopsis thaliana
PGMP_PEA	50	3	2	Phosphoglucomutase, chloroplastic OS=Pisum sativum
COPDA_ARATH	50	3	3	Probable cytosolic oligopeptidase A OS=Arabidopsis thaliana
IF5A1_SOLTU	50	4	2	Eukaryotic translation initiation factor 5A-1/2 OS=Solanum tuberosum
PER1_ARAHY	230	10	3	Cationic peroxidase 1 OS=Arachis hypogaea
PRU1_PRUDU	137	8	7	Prunin 1 Pru du 6 OS=Prunus dulcis
PER1_ZINVI	79	4	1	Basic peroxidase OS=Zinnia violacea
PUB25_ARATH	68	4	1	U-box domain-containing protein 25 OS=Arabidopsis thaliana
PER49_ARATH	59	4	1	Peroxidase 49 OS=Arabidopsis thaliana
U496E_ORYSI	56	4	1	Putative UPF0496 protein 5 OS=Oryza sativa subsp. indica
ZAR1_ARATH	48	4	1	Receptor protein kinase-like protein ZAR1 OS=Arabidopsis thaliana
GLYG1_SOYBN	46	2	2	Glycinin G1 OS=Glycine max
TI214_ATRBE	42	2	1	Protein TIC 214 OS=Atropa belladonna
ALL11_ARAHY	41	3	3	Allergen Ara h 1, clone P17 OS=Arachis hypogaea
ALL12_ARAHY	35	3	3	Allergen Ara h 1, clone P41B OS=Arachis hypogaea
PUM5_ARATH	38	2	1	Pumilio homolog 5 OS=Arabidopsis thaliana
11S2_SESIN	38	4	4	11S globulin seed storage protein 2 OS=Sesamum indicum
GLCA1_SOYBN	35	1	1	Beta-conglycinin alpha subunit 1 OS=Glycine max
H32_CICIN	32	1	1	Histone H3.2 OS=Cichorium intybus
EBF1_ARATH	31	1	1	EIN3-binding F-box protein 1 OS=Arabidopsis thaliana
RGA3_SOLBU	31	1	1	Putative disease resistance protein RGA3 OS=Solanum bulbocastanum
RLM1B_ARATH	31	1	1	Disease resistance protein RML1B OS=Arabidopsis thaliana
PERN1_TOBAC	30	1	1	Peroxidase N1 OS=Nicotiana tabacum
Y1614_ARATH	29	3	1	G-type lectin S-receptor-like serine/threonine-protein kinase At1g61400 OS=Arabidopsis thaliana
ARL3_CHLRE	29	1	1	ADP-ribosylation factor-like protein 3 OS=Chlamydomonas reinhardtii
G3PC2_HORVU	27	1	1	Glyceraldehyde-3-phosphate dehydrogenase 2, cytosolic (Fragment) OS=Hordeum vulgare
HEM11_HORVU	27	1	1	Glutamyl-tRNA reductase 1, chloroplastic OS=Hordeum vulgare
CDS1_SOLTU	26	1	1	Phosphatidate cytidylyltransferase 1 OS=Solanum tuberosum
NCPR2_ARTAN	25	1	1	NADPH--cytochrome P450 reductase 2 OS=Artemisia annua
TET7_ARATH	25	1	1	Tetraspanin-7 OS=Arabidopsis thaliana
GRDH_DAUCA	25	1	1	Glucose and ribitol dehydrogenase OS=Daucus carota
SUVH7_ARATH	25	1	1	Histone-lysine N-methyltransferase, H3 lysine-9 specific SUVH7 OS=Arabidopsis thaliana
GDL77_ARATH	24	1	1	GDSL esterase/lipase At5g18430 OS=Arabidopsis thaliana
GSO2_ARATH	24	1	1	LRR receptor-like serine/threonine-protein kinase GSO2 OS=Arabidopsis thaliana
REF_HEVBR	23	2	1	Rubber elongation factor protein OS=Hevea brasiliensis
TB1_ORYSJ	23	1	1	Transcription factor TB1 OS=Oryza sativa subsp. japonica
BXL4_ARATH	22	1	1	Beta-D-xylosidase 4 OS=Arabidopsis thaliana
TAF1_ARATH	20	1	1	Transcription initiation factor TFIID subunit 1 OS=Arabidopsis thaliana
BBE14_ARATH	20	1	1	Berberine bridge enzyme-like 14 OS=Arabidopsis thaliana
EGY2_ARATH	20	1	1	Probable zinc metalloprotease EGY2, chloroplastic OS=Arabidopsis thaliana
ACT_ACEPE	20	1	1	Actin (Fragment) OS=Acetabularia peniculus
CRS1_MAIZE	20	1	1	Chloroplastic group IIA intron splicing facilitator CRS1, chloroplastic OS=Zea mays
STSYN_PEA	19	1	1	Stachyose synthase OS=Pisum sativum
GLYG4_SOYBN	19	1	1	Glycinin G4 OS=Glycine max
CID5_ARATH	19	1	1	Polyadenylate-binding protein-interacting protein 5 OS=Arabidopsis thaliana
GLUA1_ORYSJ	19	1	1	Glutelin type-A 1 OS=Oryza sativa subsp. japonica
FOLM_PEA	19	1	1	Folate synthesis bifunctional protein, mitochondrial OS=Pisum sativum
KN5B_ARATH	19	1	1	Kinesin-like protein KIN-5B OS=Arabidopsis thaliana
CDPK8_ORYSJ	19	2	1	Calcium-dependent protein kinase 8 OS=Oryza sativa subsp. japonica
RCA_CHLRE	18	1	1	Ribulose bisphosphate carboxylase/oxygenase activase, chloroplastic OS=Chlamydomonas reinhardtii
SSG1_ORYGL	18	1	1	Granule-bound starch synthase 1, chloroplastic/amyloplastic OS=Oryza glaberrima
NUA_ARATH	17	1	1	Nuclear-pore anchor OS=Arabidopsis thaliana
DAPAT_ORYSJ	17	1	1	Probable LL-diaminopimelate aminotransferase, chloroplastic OS=Oryza sativa subsp. japonica
GLYG2_SOYBN	17	1	1	Glycinin G2 OS=Glycine max
ALA8_ARATH	16	1	1	Probable phospholipid-transporting ATPase 8 OS=Arabidopsis thaliana
POD1_ARATH	16	1	1	Protein POLLEN DEFECTIVE IN GUIDANCE 1 OS=Arabidopsis thaliana
GUN20_ARATH	16	1	1	Endoglucanase 20 OS=Arabidopsis thaliana
Y1143_ARATH	16	1	1	Probable LRR receptor-like serine/threonine-protein kinase At1g14390 OS=Arabidopsis thaliana
FTSI1_ARATH	16	1	1	Probable inactive ATP-dependent zinc metalloprotease FTSHI 1, chloroplastic OS=Arabidopsis thaliana
KN7N_ARATH	15	1	1	Kinesin-like protein KIN-7N OS=Arabidopsis thaliana
CFM9_ARATH	15	1	1	CRM-domain containing factor CFM9, mitochondrial OS=Arabidopsis thaliana
MYO10_ARATH	15	1	1	Myosin-10 OS=Arabidopsis thaliana
TI10A_ARATH	14	1	1	Protein TIFY 10A OS=Arabidopsis thaliana
NORK_MEDTR	14	1	1	Nodulation receptor kinase OS=Medicago truncatula
PP306_ARATH	14	1	1	Pentatricopeptide repeat-containing protein At4g11690 OS=Arabidopsis thaliana
MAOP1_ARATH	14	1	1	NADP-dependent malic enzyme 1 OS=Arabidopsis thaliana
FDM1_ARATH	13	1	1	Factor of DNA methylation 1 OS=Arabidopsis thaliana
WBC30_ARATH	13	1	1	Putative white-brown complex homolog protein 30 OS=Arabidopsis thaliana
HDG9_ARATH	13	1	1	Homeobox-leucine zipper protein HDG9 OS=Arabidopsis thaliana
