# Supplementary material for: Plant hairy roots for the production of extracellular vesicles with antitumor bioactivity
Source: Commun Biol. 2022 Aug 20;5:848. doi: 10.1038/s42003-022-03781-3 (PMC9392725; doi:10.1038/s42003-022-03781-3)
Supplement: Supplementary file 5 — Supplementary Data 2 [file 42003_2022_3781_MOESM5_ESM.xlsx]

## Sheet: Cell viability in Mia PaCa-2
viability 48 h (%)
	means 1st exp	mean 2nd exp	mean 3rd exp	means 1st exp	mean 2nd exp	mean 3rd exp
	HaCaT	HaCaT	HaCaT	MIA PaCa-2	MIA PaCa-2	MIA PaCa-2
Control	100	100	100	100	100	100
GEM 0.1	93.46	91	94	94.28	94.38	92
GEM 1	94	93	92	91.61	93	91.64
GEM 10	98.21	98.31	96	89.65	89.73	87
EV 1	94.41	97	94.36	81.17	81.21	80
EV 2	91.88	92	91.5	62	63	60
EV 3	94.01	91	93	55.18	57	55.1
viability 48 h (%)
	means 1st exp	mean 2nd exp	mean 3rd exp	mean 1st exp	mean 2nd exp	mean 3rd exp
	HaCaT	HaCaT	HaCaT	MIA PaCa-2	MIA PaCa-2	MIA PaCa-2
Control	100	100	100	100	100	100
GEM 0.1	90.8	89.58	89	64.18	65.94	62.12
GEM 1	92.23	94.32	89.31	59.83	59	57.46
GEM 10	87.57	94.39	95.47	60.96	56.7	62
EV 1	99.47	97.34	98.54	70.77	69.33	71.98
EV 2	100.01	99.66	100.39	62.57	62.32	61.23
EV 3	107.37	101.48	103.32	65.74	62.5	67.76

## Sheet: Apoptosis in Mia PaCa 2 cells
	Apoptotic cells after 24 h (%)
	Untreated	Gem 100nM	Gem 1uM	Gem 10uM	DOM 10ul	DOM 20ul	DOM 50ul
mean of 1st exp	4.23	6.87	10.06	13.61	5.59	7.89	10.2
mean of 2nd exp	3.29	7.84	9.54	14.49	5.64	8.01	12.3
mean of 3rd exp	3.98	6.98	9.63	13.17	6.01	9.03	13.1
	Apoptotic cells after 48 h (%)
	Untreated	Gem 100nM	Gem 1uM	Gem 10uM	DOM 10ul	DOM 20ul	DOM 50ul
mean of 1st exp	5.16	13.49	16.09	30.95	12.03	17.72	32.18
mean of 2nd exp	5.19	13.33	15.16	29.76	11.07	17.37	32.58
mean of 3rd exp	5.23	12.96	16.03	32.55	12.95	18.51	33.03
